# Supplementary material for: Encapsulation of Folic Acid and α-Tocopherol in Lysozyme Particles and Their Bioaccessibility in the Presence of DNA
Source: Antioxidants (Basel). 2023 Feb 24;12(3):564. doi: 10.3390/antiox12030564 (PMC10045426; doi:10.3390/antiox12030564)
Supplement: Supplementary file 1 [file antioxidants-12-00564-s001.zip]

Archive with 1 entries (1 files):
- antioxidants-2192467-supplementary.pdf
